# Supplementary material for: SNH Amidation of 5-Nitroisoquinoline: Access to Nitro- and Nitroso Derivatives of Amides and Ureas on the Basis of Isoquinoline
Source: Molecules. 2022 Nov 14;27(22):7862. doi: 10.3390/molecules27227862 (PMC9694180; doi:10.3390/molecules27227862)
Supplement: Supplementary file 1 [file molecules-27-07862-s001.zip]

Archive with 1 entries (1 files):
- molecules-2023797-supplementary.pdf
